# Supplementary material for: Molecular and Genomic Characterization of the Pseudomonas syringae Phylogroup 4: An Emerging Pathogen of Arabidopsis thaliana and Nicotiana benthamiana
Source: Microorganisms. 2022 Mar 24;10(4):707. doi: 10.3390/microorganisms10040707 (PMC9030749; doi:10.3390/microorganisms10040707)
Supplement: Supplementary file 1 [file microorganisms-10-00707-s001.zip]

Archive with 2 entries (2 files):
- microorganisms-1639357-supplementary-Figures.pdf
- microorganisms-1639357-supplementary-Tables.xlsx
